# Supplementary material for: Foot orientation and trajectory variability in locomotion: Effects of real-world terrain
Source: PLoS One. 2024 May 16;19(5):e0293691. doi: 10.1371/journal.pone.0293691 (PMC11098422; doi:10.1371/journal.pone.0293691)
Supplement: S1 File — (XLSX) [file pone.0293691.s001.xlsx]

## Sheet: all participants
Outcome	n	statistic	df	p	effect size
stance_time	10	20.1429	6	0.0026118	0.335714
stance_timeSD	10	12.2571	6	0.0564721	0.204286
swing_time	10	38.0143	6	1.11616e-06	0.633571
swing_timeSD	10	13.0286	6	0.0425845	0.217143
cadence	10	40.1571	6	4.24244e-07	0.669286
stride_length	10	55.3286	6	3.97863e-10	0.922143
stride_lengthSD	10	12.9857	6	0.0432634	0.216429
stride_width	10	25.6714	6	0.000256304	0.427857
stride_widthSD	10	19.8857	6	0.00290212	0.331429
pitch_hs	10	57.4714	6	1.46641e-10	0.957857
pitch_hsSD	10	48.4286	6	9.70097e-09	0.807143
yaw_mid	10	15	6	0.0202567	0.25
yaw_midSD	10	20.1857	6	0.00256625	0.336429

## Sheet: spatiotemporal outlier removed
Effect	n	statistic	df	p	effect size
stance_time	9	23.5714	6	0.000626034	0.436508
stance_timeSD	9	10.619	6	0.100888	0.196649
swing_time	9	35.5238	6	3.41082e-06	0.657848
swing_timeSD	9	13.5238	6	0.0354322	0.250441
cadence	9	35.5238	6	3.41082e-06	0.657848
