# Supplementary material for: Foot orientation and trajectory variability in locomotion: Effects of real-world terrain
Source: PLoS One. 2024 May 16;19(5):e0293691. doi: 10.1371/journal.pone.0293691 (PMC11098422; doi:10.1371/journal.pone.0293691)
Supplement: S2 File — (XLSX) [file pone.0293691.s002.xlsx]

## Sheet: all participants
Effect	DFn	DFd	F	p	p<.05	ges
stance_time	1.36	12.25	2.976	0.102		0.145
stance_timeSD	2.15	19.39	4.626	0.021	*	0.294
swing_time	2.4	21.58	55.961	9.4e-10	*	0.713
swing_timeSD	6	54	1.586	0.169		0.08
cadence	1.23	11.08	12.108	0.004	*	0.403
stride_length	2.26	20.34	296.624	3.88e-16	*	0.94
stride_lengthSD	6	54	3.724	0.004	*	0.211
stride_width	2.86	25.73	4.288	0.015	*	0.251
stride_widthSD	6	54	4.401	0.001	*	0.254
pitch_hs	2.57	23.17	626.694	8.6e-22	*	0.972
pitch_hsSD	6	54	32.271	3.51e-16	*	0.701
yaw_mid	6	54	1.85	0.107		0.037
yaw_midSD	2.63	23.68	6.037	0.004	*	0.332

## Sheet: spatiotemporal outlier removed
Effect	DFn	DFd	F	p	p<.05	ges
stance_time	1.66	13.28	7.997	0.007	*	0.32
stance_timeSD	6	48	3.008	0.014	*	0.226
swing_time	2.35	18.83	54.118	6.64e-09	*	0.747
swing_timeSD	6	48	1.821	0.115		0.089
cadence	1.54	12.29	15.006	0.000886	*	0.485
