# Supplementary material for: Foot orientation and trajectory variability in locomotion: Effects of real-world terrain
Source: PLoS One. 2024 May 16;19(5):e0293691. doi: 10.1371/journal.pone.0293691 (PMC11098422; doi:10.1371/journal.pone.0293691)
Supplement: S3 File — (XLSX) [file pone.0293691.s003.xlsx]

## Sheet: Sheet 1
U_SH	D_SH	FLAT	U_ST	D_ST	D_SP	U_SP	variable
0.397288	0.105683	0.562785	0.341959	0.198463	0.545415	0.79354	stance_time
0.21036	0.00290999	0.585279	0.109846	0.00834095	0.137524	0.000419825	stance_timeSD
0.797137	0.393507	0.873928	0.844727	0.0904861	0.316153	0.125459	swing_time
0.302908	0.959446	0.287719	0.00456891	0.336628	0.510704	0.00086271	swing_timeSD
0.60183	0.376484	0.315833	0.612583	0.0163679	0.740444	0.653377	cadence
0.134855	0.543504	0.395416	0.0995285	0.000908213	0.173695	0.960778	stride_length
0.239456	0.127279	0.171714	0.228373	0.00122274	0.000745856	0.305873	stride_lengthSD
0.828055	0.0455537	0.0303433	0.314927	0.000242732	0.11828	0.5015	stride_width
0.973075	0.828329	0.665768	0.717216	0.564202	0.931312	0.239938	stride_widthSD
0.392695	0.57873	0.949906	0.569551	0.00826664	0.733978	0.818352	pitch_hs
0.0444865	0.338017	0.364028	0.838548	0.287267	0.879537	0.230977	pitch_hsSD
0.316295	0.409628	0.250315	0.562398	0.213853	0.0257352	0.208832	yaw_mid
0.317342	0.530396	0.13599	0.972115	0.19833	0.333313	0.0766192	yaw_midSD
