# Supplementary material for: Foot orientation and trajectory variability in locomotion: Effects of real-world terrain
Source: PLoS One. 2024 May 16;19(5):e0293691. doi: 10.1371/journal.pone.0293691 (PMC11098422; doi:10.1371/journal.pone.0293691)
Supplement: S4 File — (XLSX) [file pone.0293691.s004.xlsx]

## Sheet: stance_time
group1	group2	n1	statistic	df	p	p.adj	eff
Ascend Shallow	Descend Shallow	10	2.23802	9	0.052	0.493	0.707724
Ascend Shallow	Flat	10	-1.40741	9	0.193	0.866	-0.445061
Ascend Shallow	Ascend Stairs	10	-1.63946	9	0.136	0.792	-0.518442
Ascend Shallow	Descend Stairs	10	-1.01616	9	0.336	0.866	-0.321339
Ascend Shallow	Descend Steep	10	4.70409	9	0.001	0.022	1.48756
Ascend Shallow	Ascend Steep	10	-0.373304	9	0.718	0.866	-0.118049
Descend Shallow	Flat	10	-2.76857	9	0.022	0.327	-0.875499
Descend Shallow	Ascend Stairs	10	-2.01769	9	0.074	0.595	-0.638048
Descend Shallow	Descend Stairs	10	-1.39455	9	0.197	0.866	-0.440994
Descend Shallow	Descend Steep	10	2.86264	9	0.019	0.298	0.905248
Descend Shallow	Ascend Steep	10	-1.64305	9	0.135	0.792	-0.519577
Flat	Ascend Stairs	10	-1.52094	9	0.163	0.815	-0.480964
Flat	Descend Stairs	10	-0.894734	9	0.394	0.866	-0.28294
Flat	Descend Steep	10	6.58427	9	0.000101	0.002	2.08213
Flat	Ascend Steep	10	0.173018	9	0.866	0.866	0.0547131
Ascend Stairs	Descend Stairs	10	0.505475	9	0.625	0.866	0.159845
Ascend Stairs	Descend Steep	10	2.87591	9	0.018	0.293	0.909443
Ascend Stairs	Ascend Steep	10	1.43865	9	0.184	0.866	0.454942
Descend Stairs	Descend Steep	10	2.09866	9	0.065	0.588	0.663654
Descend Stairs	Ascend Steep	10	0.890359	9	0.396	0.866	0.281556
Descend Steep	Ascend Steep	10	-4.19134	9	0.002	0.044	-1.32542

## Sheet: stance_time_outlier_removed
.y.	group1	group2	n1	n2	statistic	df	p	p.adj	p.adj.signif	eff
value	Ascend Shallow	Descend Shallow	9	9	1.85888	8	0.1	0.5	ns	0.619628
value	Ascend Shallow	Flat	9	9	-1.36289	8	0.21	0.84	ns	-0.454296
value	Ascend Shallow	Ascend Stairs	9	9	-2.6358	8	0.03	0.236	ns	-0.878598
value	Ascend Shallow	Descend Stairs	9	9	-2.66164	8	0.029	0.23	ns	-0.887213
value	Ascend Shallow	Descend Steep	9	9	4.11555	8	0.003	0.06	ns	1.37185
value	Ascend Shallow	Ascend Steep	9	9	-0.425685	8	0.682	0.93	ns	-0.141895
value	Descend Shallow	Flat	9	9	-2.38966	8	0.044	0.307	ns	-0.796552
value	Descend Shallow	Ascend Stairs	9	9	-2.7816	8	0.024	0.191	ns	-0.9272
value	Descend Shallow	Descend Stairs	9	9	-2.98064	8	0.018	0.158	ns	-0.993548
value	Descend Shallow	Descend Steep	9	9	2.48516	8	0.038	0.265	ns	0.828386
value	Descend Shallow	Ascend Steep	9	9	-1.45859	8	0.183	0.732	ns	-0.486195
value	Flat	Ascend Stairs	9	9	-2.58712	8	0.032	0.236	ns	-0.862372
value	Flat	Descend Stairs	9	9	-2.63136	8	0.03	0.236	ns	-0.87712
value	Flat	Descend Steep	9	9	5.84837	8	0.000383	0.008	**	1.94946	x
value	Flat	Ascend Steep	9	9	0.0911539	8	0.93	0.93	ns	0.0303846
value	Ascend Stairs	Descend Stairs	9	9	-0.209828	8	0.839	0.93	ns	-0.0699428
value	Ascend Stairs	Descend Steep	9	9	3.61488	8	0.007	0.096	ns	1.20496
value	Ascend Stairs	Ascend Steep	9	9	2.2007	8	0.059	0.353	ns	0.733565
value	Descend Stairs	Descend Steep	9	9	3.86118	8	0.005	0.078	ns	1.28706
value	Descend Stairs	Ascend Steep	9	9	2.23057	8	0.056	0.35	ns	0.743524
value	Descend Steep	Ascend Steep	9	9	-3.68005	8	0.006	0.093	ns	-1.22668	x

## Sheet: stance_timeSD
group1	group2	n1	statistic	df	p	p.adj	eff
Ascend Shallow	Descend Shallow	10	-0.131832	9	0.898	0.965	-0.0416888
Ascend Shallow	Flat	10	-0.0455828	9	0.965	0.965	-0.0144145
Ascend Shallow	Ascend Stairs	10	-0.594494	9	0.567	0.965	-0.187996
Ascend Shallow	Descend Stairs	10	-2.89147	9	0.018	0.32	-0.914362
Ascend Shallow	Descend Steep	10	1.50466	9	0.167	0.965	0.475815
Ascend Shallow	Ascend Steep	10	-0.812527	9	0.437	0.965	-0.256944
Descend Shallow	Flat	10	0.102144	9	0.921	0.965	0.0323009
Descend Shallow	Ascend Stairs	10	-0.167905	9	0.87	0.965	-0.0530961
Descend Shallow	Descend Stairs	10	-2.46621	9	0.036	0.609	-0.779883
Descend Shallow	Descend Steep	10	0.820871	9	0.433	0.965	0.259582
Descend Shallow	Ascend Steep	10	-1.02576	9	0.332	0.965	-0.324373
Flat	Ascend Stairs	10	-0.336041	9	0.745	0.965	-0.106266
Flat	Descend Stairs	10	-3.08323	9	0.013	0.236	-0.975003
Flat	Descend Steep	10	1.06924	9	0.313	0.965	0.338124
Flat	Ascend Steep	10	-0.752084	9	0.471	0.965	-0.23783
Ascend Stairs	Descend Stairs	10	-2.83959	9	0.019	0.33	-0.897958
Ascend Stairs	Descend Steep	10	1.44743	9	0.182	0.965	0.457719
Ascend Stairs	Ascend Steep	10	-0.471867	9	0.648	0.965	-0.149217
Descend Stairs	Descend Steep	10	3.25988	9	0.01	0.184	1.03086
Descend Stairs	Ascend Steep	10	1.76774	9	0.111	0.965	0.559008
Descend Steep	Ascend Steep	10	-1.37286	9	0.203	0.965	-0.434137

## Sheet: stance_timeSD_outlier_removed
.y.	group1	group2	n1	n2	statistic	df	p	p.adj	p.adj.signif	eff
value	Ascend Shallow	Descend Shallow	9	9	-0.0744103	8	0.943	0.967	ns	-0.0248034
value	Ascend Shallow	Flat	9	9	0.0423338	8	0.967	0.967	ns	0.0141113
value	Ascend Shallow	Ascend Stairs	9	9	-0.579051	8	0.578	0.967	ns	-0.193017
value	Ascend Shallow	Descend Stairs	9	9	-2.6554	8	0.029	0.522	ns	-0.885133
value	Ascend Shallow	Descend Steep	9	9	1.58452	8	0.152	0.967	ns	0.528175
value	Ascend Shallow	Ascend Steep	9	9	-0.711175	8	0.497	0.967	ns	-0.237058
value	Descend Shallow	Flat	9	9	0.0989428	8	0.924	0.967	ns	0.0329809
value	Descend Shallow	Ascend Stairs	9	9	-0.208435	8	0.84	0.967	ns	-0.0694785
value	Descend Shallow	Descend Stairs	9	9	-2.05476	8	0.074	0.967	ns	-0.684919
value	Descend Shallow	Descend Steep	9	9	0.79137	8	0.452	0.967	ns	0.26379
value	Descend Shallow	Ascend Steep	9	9	-0.938577	8	0.375	0.967	ns	-0.312859
value	Flat	Ascend Stairs	9	9	-0.387313	8	0.709	0.967	ns	-0.129104
value	Flat	Descend Stairs	9	9	-2.92458	8	0.019	0.346	ns	-0.974861
value	Flat	Descend Steep	9	9	1.03128	8	0.333	0.967	ns	0.343762
value	Flat	Ascend Steep	9	9	-0.691816	8	0.509	0.967	ns	-0.230605
value	Ascend Stairs	Descend Stairs	9	9	-2.67875	8	0.028	0.504	ns	-0.892915
value	Ascend Stairs	Descend Steep	9	9	1.49005	8	0.175	0.967	ns	0.496684
value	Ascend Stairs	Ascend Steep	9	9	-0.394651	8	0.703	0.967	ns	-0.13155
value	Descend Stairs	Descend Steep	9	9	2.97166	8	0.018	0.32	ns	0.990552
value	Descend Stairs	Ascend Steep	9	9	1.31107	8	0.226	0.967	ns	0.437023
value	Descend Steep	Ascend Steep	9	9	-1.28974	8	0.233	0.967	ns	-0.429913

## Sheet: swing_time
group1	group2	n1	statistic	df	p	p.adj	eff
Ascend Shallow	Descend Shallow	10	3.42257	9	0.008	0.085	1.08231
Ascend Shallow	Flat	10	0.489772	9	0.636	0.909	0.15488
Ascend Shallow	Ascend Stairs	10	1.14753	9	0.281	0.843	0.362881
Ascend Shallow	Descend Stairs	10	12.2972	9	6.25e-07	1.19e-05	3.8887
Ascend Shallow	Descend Steep	10	7.08261	9	5.78e-05	0.000809	2.23972
Ascend Shallow	Ascend Steep	10	-1.33996	9	0.213	0.66	-0.423733
Descend Shallow	Flat	10	-1.78463	9	0.108	0.54	-0.56435
Descend Shallow	Ascend Stairs	10	0.117508	9	0.909	0.909	0.0371594
Descend Shallow	Descend Stairs	10	10.0234	9	3.51e-06	5.62e-05	3.16969
Descend Shallow	Descend Steep	10	2.76542	9	0.022	0.219	0.874503
Descend Shallow	Ascend Steep	10	-3.03677	9	0.014	0.141	-0.960311
Flat	Ascend Stairs	10	1.10928	9	0.296	0.888	0.350784
Flat	Descend Stairs	10	11.4673	9	1.13e-06	2.03e-05	3.62626
Flat	Descend Steep	10	5.33377	9	0.000472	0.006	1.68669
Flat	Ascend Steep	10	-1.57643	9	0.149	0.596	-0.498512
Ascend Stairs	Descend Stairs	10	10.4759	9	2.43e-06	3.89e-05	3.31276
Ascend Stairs	Descend Steep	10	1.02935	9	0.33	0.909	0.325509
Ascend Stairs	Ascend Steep	10	-2.30079	9	0.047	0.422	-0.727574
Descend Stairs	Descend Steep	10	-10.518	9	2.35e-06	3.76e-05	-3.32609
Descend Stairs	Ascend Steep	10	-17.0937	9	3.61e-08	7.58e-07	-5.4055
Descend Steep	Ascend Steep	10	-7.83309	9	2.62e-05	0.000393	-2.47704

## Sheet: swing_time_outlier_removed
.y.	group1	group2	n1	n2	statistic	df	p	p.adj	p.adj.signif	eff
value	Ascend Shallow	Descend Shallow	9	9	4.09618	8	0.003	0.038	*	1.36539
value	Ascend Shallow	Flat	9	9	0.417533	8	0.687	0.736	ns	0.139178
value	Ascend Shallow	Ascend Stairs	9	9	0.795859	8	0.449	0.736	ns	0.265286
value	Ascend Shallow	Descend Stairs	9	9	13.5328	8	8.54e-07	1.54e-05	****	4.51093
value	Ascend Shallow	Descend Steep	9	9	6.93157	8	0.000121	0.002	**	2.31052
value	Ascend Shallow	Ascend Steep	9	9	-1.65965	8	0.136	0.68	ns	-0.553218
value	Descend Shallow	Flat	9	9	-2.02246	8	0.078	0.467	ns	-0.674153
value	Descend Shallow	Ascend Stairs	9	9	-0.349679	8	0.736	0.736	ns	-0.11656
value	Descend Shallow	Descend Stairs	9	9	12.8467	8	1.27e-06	2.16e-05	****	4.28225
value	Descend Shallow	Descend Steep	9	9	2.3529	8	0.046	0.363	ns	0.784301
value	Descend Shallow	Ascend Steep	9	9	-4.00043	8	0.004	0.043	*	-1.33348
value	Flat	Ascend Stairs	9	9	0.736873	8	0.482	0.736	ns	0.245624
value	Flat	Descend Stairs	9	9	12.1022	8	2.01e-06	3.42e-05	****	4.03407
value	Flat	Descend Steep	9	9	5.21494	8	0.000808	0.011	*	1.73831
value	Flat	Ascend Steep	9	9	-1.77207	8	0.114	0.57	ns	-0.590691
value	Ascend Stairs	Descend Stairs	9	9	9.43821	8	1.3e-05	0.000195	***	3.14607
value	Ascend Stairs	Descend Steep	9	9	1.44851	8	0.186	0.736	ns	0.482835
value	Ascend Stairs	Ascend Steep	9	9	-1.90945	8	0.093	0.556	ns	-0.636482
value	Descend Stairs	Descend Steep	9	9	-15.184	8	3.51e-07	7.02e-06	****	-5.06132
value	Descend Stairs	Ascend Steep	9	9	-18.4194	8	7.77e-08	1.63e-06	****	-6.13982
value	Descend Steep	Ascend Steep	9	9	-10.7332	8	4.99e-06	7.98e-05	****	-3.57774

## Sheet: swing_timeSD
group1	group2	n1	statistic	df	p	p.adj	eff
Ascend Shallow	Descend Shallow	10	-0.295529	9	0.774	0.965	-0.0934545
Ascend Shallow	Flat	10	1.93943	9	0.084	0.928	0.613303
Ascend Shallow	Ascend Stairs	10	1.3899	9	0.198	0.965	0.439524
Ascend Shallow	Descend Stairs	10	0.0457134	9	0.965	0.965	0.0144558
Ascend Shallow	Descend Steep	10	2.56231	9	0.031	0.495	0.810273
Ascend Shallow	Ascend Steep	10	-0.235488	9	0.819	0.965	-0.0744679
Descend Shallow	Flat	10	1.72456	9	0.119	0.965	0.545355
Descend Shallow	Ascend Stairs	10	2.12107	9	0.063	0.797	0.670743
Descend Shallow	Descend Stairs	10	0.188549	9	0.855	0.965	0.0596245
Descend Shallow	Descend Steep	10	3.74186	9	0.005	0.097	1.18328
Descend Shallow	Ascend Steep	10	-0.0463194	9	0.964	0.965	-0.0146475
Flat	Ascend Stairs	10	0.210657	9	0.838	0.965	0.0666157
Flat	Descend Stairs	10	-1.01064	9	0.339	0.965	-0.319594
Flat	Descend Steep	10	1.40992	9	0.192	0.965	0.445857
Flat	Ascend Steep	10	-1.37115	9	0.204	0.965	-0.433596
Ascend Stairs	Descend Stairs	10	-1.02365	9	0.333	0.965	-0.323707
Ascend Stairs	Descend Steep	10	0.948506	9	0.368	0.965	0.299944
Ascend Stairs	Ascend Steep	10	-1.72833	9	0.118	0.965	-0.546546
Descend Stairs	Descend Steep	10	1.88774	9	0.092	0.965	0.596957
Descend Stairs	Ascend Steep	10	-0.181228	9	0.86	0.965	-0.0573095
Descend Steep	Ascend Steep	10	-1.94627	9	0.084	0.919	-0.615463

## Sheet: swing_timeSD_outlier_removed
.y.	group1	group2	n1	n2	statistic	df	p	p.adj	p.adj.signif	eff
value	Ascend Shallow	Descend Shallow	9	9	-0.455262	8	0.661	0.991	ns	-0.151754
value	Ascend Shallow	Flat	9	9	1.91382	8	0.092	0.958	ns	0.637938
value	Ascend Shallow	Ascend Stairs	9	9	1.2027	8	0.263	0.991	ns	0.400901
value	Ascend Shallow	Descend Stairs	9	9	0.848113	8	0.421	0.991	ns	0.282704
value	Ascend Shallow	Descend Steep	9	9	2.6496	8	0.029	0.509	ns	0.883201
value	Ascend Shallow	Ascend Steep	9	9	-0.202723	8	0.844	0.991	ns	-0.0675744
value	Descend Shallow	Flat	9	9	1.90191	8	0.094	0.958	ns	0.63397
value	Descend Shallow	Ascend Stairs	9	9	2.03071	8	0.077	0.882	ns	0.676903
value	Descend Shallow	Descend Stairs	9	9	1.12329	8	0.294	0.991	ns	0.37443
value	Descend Shallow	Descend Steep	9	9	4.93721	8	0.001	0.024	*	1.64574
value	Descend Shallow	Ascend Steep	9	9	0.0847649	8	0.935	0.991	ns	0.028255
value	Flat	Ascend Stairs	9	9	0.0118827	8	0.991	0.991	ns	0.00396091
value	Flat	Descend Stairs	9	9	-0.419717	8	0.686	0.991	ns	-0.139906
value	Flat	Descend Steep	9	9	1.47329	8	0.179	0.991	ns	0.491095
value	Flat	Ascend Steep	9	9	-1.31178	8	0.226	0.991	ns	-0.437262
value	Ascend Stairs	Descend Stairs	9	9	-0.404241	8	0.697	0.991	ns	-0.134747
value	Ascend Stairs	Descend Steep	9	9	1.32119	8	0.223	0.991	ns	0.440398
value	Ascend Stairs	Ascend Steep	9	9	-1.49557	8	0.173	0.991	ns	-0.498524
value	Descend Stairs	Descend Steep	9	9	1.44505	8	0.186	0.991	ns	0.481683
value	Descend Stairs	Ascend Steep	9	9	-0.676704	8	0.518	0.991	ns	-0.225568
value	Descend Steep	Ascend Steep	9	9	-1.9339	8	0.089	0.958	ns	-0.644635

## Sheet: cadence
group1	group2	n1	statistic	df	p	p.adj	eff
Ascend Shallow	Descend Shallow	10	-3.32806	9	0.009	0.106	-1.05242		0.109
Ascend Shallow	Flat	10	-0.658137	9	0.527	0.874	-0.208121		0.754
Ascend Shallow	Ascend Stairs	10	-2.35311	9	0.043	0.302	-0.744119		0.344
Ascend Shallow	Descend Stairs	10	-4.09648	9	0.003	0.035	-1.29542	x	0.344
Ascend Shallow	Descend Steep	10	-10.4073	9	2.56e-06	4.86e-05	-3.29107		0.002
Ascend Shallow	Ascend Steep	10	-1.28989	9	0.229	0.874	-0.407899		1
Descend Shallow	Flat	10	1.79913	9	0.106	0.53	0.568936		0.344
Descend Shallow	Ascend Stairs	10	-1.83339	9	0.1	0.5	-0.579768		0.109
Descend Shallow	Descend Stairs	10	-3.75963	9	0.004	0.057	-1.1889	x	0.109
Descend Shallow	Descend Steep	10	-7.17361	9	5.23e-05	0.000941	-2.26849		0.109
Descend Shallow	Ascend Steep	10	0.372319	9	0.718	0.874	0.117738		0.344
Flat	Ascend Stairs	10	-2.46005	9	0.036	0.283	-0.777935		0.109
Flat	Descend Stairs	10	-4.17644	9	0.002	0.031	-1.32071	x	0.344
Flat	Descend Steep	10	-11.0483	9	1.55e-06	2.94e-05	-3.49377	x	0.002
Flat	Ascend Steep	10	-1.27304	9	0.235	0.874	-0.40257		0.754
Ascend Stairs	Descend Stairs	10	-5.58072	9	0.000343	0.006	-1.76478		0.344
Ascend Stairs	Descend Steep	10	-0.162867	9	0.874	0.874	-0.0515031		0.109
Ascend Stairs	Ascend Steep	10	2.28357	9	0.048	0.338	0.722128		0.754
Descend Stairs	Descend Steep	10	2.25929	9	0.05	0.351	0.714449	x	0.109
Descend Stairs	Ascend Steep	10	4.21069	9	0.002	0.031	1.33154	x	0.754
Descend Steep	Ascend Steep	10	15.6412	9	7.84e-08	1.65e-06	4.94619		0.021

## Sheet: cadence_outlier_removed
.y.	group1	group2	n1	n2	statistic	df	p	eff
value	Ascend Shallow	Descend Shallow	9	9	-2.99008	8	0.017	-0.996695
value	Ascend Shallow	Flat	9	9	-0.479769	8	0.644	-0.159923
value	Ascend Shallow	Ascend Stairs	9	9	-2.04713	8	0.075	-0.682376
value	Ascend Shallow	Descend Stairs	9	9	-5.10141	8	0.000928	-1.70047
value	Ascend Shallow	Descend Steep	9	9	-9.46778	8	1.27e-05	-3.15593
value	Ascend Shallow	Ascend Steep	9	9	-0.882432	8	0.403	-0.294144
value	Descend Shallow	Flat	9	9	1.6872	8	0.13	0.562401
value	Descend Shallow	Ascend Stairs	9	9	-1.41163	8	0.196	-0.470543
value	Descend Shallow	Descend Stairs	9	9	-4.74622	8	0.001	-1.58207
value	Descend Shallow	Descend Steep	9	9	-6.40923	8	0.000207	-2.13641
value	Descend Shallow	Ascend Steep	9	9	0.703799	8	0.502	0.2346
value	Flat	Ascend Stairs	9	9	-2.2537	8	0.054	-0.751235
value	Flat	Descend Stairs	9	9	-5.43003	8	0.000623	-1.81001
value	Flat	Descend Steep	9	9	-9.97006	8	8.68e-06	-3.32335
value	Flat	Ascend Steep	9	9	-0.847861	8	0.421	-0.28262
value	Ascend Stairs	Descend Stairs	9	9	-6.22146	8	0.000253	-2.07382
value	Ascend Stairs	Descend Steep	9	9	-0.951465	8	0.369	-0.317155
value	Ascend Stairs	Ascend Steep	9	9	1.93741	8	0.089	0.645803
value	Descend Stairs	Descend Steep	9	9	2.15499	8	0.063	0.718331
value	Descend Stairs	Ascend Steep	9	9	5.18646	8	0.000836	1.72882
value	Descend Steep	Ascend Steep	9	9	15.1745	8	3.52e-07	5.05818

[truncated: 8 more sheets: stride_length, stride_lengthSD, stride_width, stride_widthSD, pitch_hs, pitch_hsSD, yaw_mid, yaw_midSD]
