# Supplementary material for: Foot orientation and trajectory variability in locomotion: Effects of real-world terrain
Source: PLoS One. 2024 May 16;19(5):e0293691. doi: 10.1371/journal.pone.0293691 (PMC11098422; doi:10.1371/journal.pone.0293691)
Supplement: S5 File — (XLSX) [file pone.0293691.s005.xlsx]

## Sheet: stance_time
variable1	variable2	p.value
Ascend Shallow	Descend Shallow	0.65126
Ascend Shallow	Flat	0.048706
Ascend Shallow	Ascend Stairs	0.95513
Ascend Shallow	Descend Stairs	0.132065
Ascend Shallow	Descend Steep	0.245276
Ascend Shallow	Ascend Steep	0.870019
Descend Shallow	Flat	0.647026
Descend Shallow	Ascend Stairs	0.877448
Descend Shallow	Descend Stairs	0.435663
Descend Shallow	Descend Steep	0.455314
Descend Shallow	Ascend Steep	0.611875
Flat	Ascend Stairs	0.81384
Flat	Descend Stairs	0.103955
Flat	Descend Steep	0.00411013
Flat	Ascend Steep	0.421333
Ascend Stairs	Descend Stairs	0.927413
Ascend Stairs	Descend Steep	0.748339
Ascend Stairs	Ascend Steep	0.968655
Descend Stairs	Descend Steep	0.372805
Descend Stairs	Ascend Steep	0.319178
Descend Steep	Ascend Steep	0.0199721

## Sheet: stance_timeSD
variable1	variable2	p.value
Ascend Shallow	Descend Shallow	0.0500462
Ascend Shallow	Flat	0.447177
Ascend Shallow	Ascend Stairs	0.760164
Ascend Shallow	Descend Stairs	0.0192482
Ascend Shallow	Descend Steep	0.197841
Ascend Shallow	Ascend Steep	0.00108838
Descend Shallow	Flat	0.99442
Descend Shallow	Ascend Stairs	0.0333871
Descend Shallow	Descend Stairs	0.341524
Descend Shallow	Descend Steep	0.0630017
Descend Shallow	Ascend Steep	0.977633
Flat	Ascend Stairs	0.439399
Flat	Descend Stairs	0.0922957
Flat	Descend Steep	0.40849
Flat	Ascend Steep	0.0879521
Ascend Stairs	Descend Stairs	0.0910434
Ascend Stairs	Descend Steep	0.995714
Ascend Stairs	Ascend Steep	0.0304851
Descend Stairs	Descend Steep	0.260082
Descend Stairs	Ascend Steep	0.57654
Descend Steep	Ascend Steep	0.000194712

## Sheet: swing_time
variable1	variable2	p.value
Ascend Shallow	Descend Shallow	0.179157
Ascend Shallow	Flat	0.924428
Ascend Shallow	Ascend Stairs	0.0323765
Ascend Shallow	Descend Stairs	0.33861
Ascend Shallow	Descend Steep	0.517754
Ascend Shallow	Ascend Steep	0.878387
Descend Shallow	Flat	0.366865
Descend Shallow	Ascend Stairs	0.247315
Descend Shallow	Descend Stairs	0.324995
Descend Shallow	Descend Steep	0.488191
Descend Shallow	Ascend Steep	0.264936
Flat	Ascend Stairs	0.111571
Flat	Descend Stairs	0.473217
Flat	Descend Steep	0.0543974
Flat	Ascend Steep	0.237881
Ascend Stairs	Descend Stairs	0.491319
Ascend Stairs	Descend Steep	0.137215
Ascend Stairs	Ascend Steep	0.0885275
Descend Stairs	Descend Steep	0.119751
Descend Stairs	Ascend Steep	0.714201
Descend Steep	Ascend Steep	0.43314

## Sheet: swing_timeSD
variable1	variable2	p.value
Ascend Shallow	Descend Shallow	0.990401
Ascend Shallow	Flat	0.260556
Ascend Shallow	Ascend Stairs	0.657181
Ascend Shallow	Descend Stairs	0.479657
Ascend Shallow	Descend Steep	0.725199
Ascend Shallow	Ascend Steep	0.00397709
Descend Shallow	Flat	0.613862
Descend Shallow	Ascend Stairs	0.621727
Descend Shallow	Descend Stairs	0.115494
Descend Shallow	Descend Steep	0.642646
Descend Shallow	Ascend Steep	0.192506
Flat	Ascend Stairs	0.243869
Flat	Descend Stairs	0.32729
Flat	Descend Steep	0.938758
Flat	Ascend Steep	0.0579086
Ascend Stairs	Descend Stairs	0.356126
Ascend Stairs	Descend Steep	0.457685
Ascend Stairs	Ascend Steep	0.809275
Descend Stairs	Descend Steep	0.896571
Descend Stairs	Ascend Steep	0.0676901
Descend Steep	Ascend Steep	0.122565

## Sheet: cadence
variable1	variable2	p.value
Ascend Shallow	Descend Shallow	0.592373
Ascend Shallow	Flat	0.0989339
Ascend Shallow	Ascend Stairs	0.861639
Ascend Shallow	Descend Stairs	0.0131416
Ascend Shallow	Descend Steep	0.537283
Ascend Shallow	Ascend Steep	0.937528
Descend Shallow	Flat	0.445569
Descend Shallow	Ascend Stairs	0.874381
Descend Shallow	Descend Stairs	0.0343447
Descend Shallow	Descend Steep	0.742937
Descend Shallow	Ascend Steep	0.998662
Flat	Ascend Stairs	0.549104
Flat	Descend Stairs	0.0103323
Flat	Descend Steep	0.0241177
Flat	Ascend Steep	0.390884
Ascend Stairs	Descend Stairs	0.685869
Ascend Stairs	Descend Steep	0.961015
Ascend Stairs	Ascend Steep	0.974148
Descend Stairs	Descend Steep	0.0373127
Descend Stairs	Ascend Steep	0.0315198
Descend Steep	Ascend Steep	0.782161

## Sheet: stride_length
variable1	variable2	p.value
Ascend Shallow	Descend Shallow	0.886811
Ascend Shallow	Flat	0.856837
Ascend Shallow	Ascend Stairs	0.0706064
Ascend Shallow	Descend Stairs	0.667635
Ascend Shallow	Descend Steep	0.139609
Ascend Shallow	Ascend Steep	0.207364
Descend Shallow	Flat	0.858578
Descend Shallow	Ascend Stairs	0.321697
Descend Shallow	Descend Stairs	0.941928
Descend Shallow	Descend Steep	0.801756
Descend Shallow	Ascend Steep	0.853666
Flat	Ascend Stairs	0.241967
Flat	Descend Stairs	0.903439
Flat	Descend Steep	0.526196
Flat	Ascend Steep	0.655046
Ascend Stairs	Descend Stairs	0.182114
Ascend Stairs	Descend Steep	0.00789976
Ascend Stairs	Ascend Steep	0.259691
Descend Stairs	Descend Steep	0.0874247
Descend Stairs	Ascend Steep	0.88548
Descend Steep	Ascend Steep	0.654189

## Sheet: stride_lengthSD
variable1	variable2	p.value
Ascend Shallow	Descend Shallow	0.233989
Ascend Shallow	Flat	0.510797
Ascend Shallow	Ascend Stairs	0.868844
Ascend Shallow	Descend Stairs	0.205078
Ascend Shallow	Descend Steep	0.197028
Ascend Shallow	Ascend Steep	0.398562
Descend Shallow	Flat	0.448232
Descend Shallow	Ascend Stairs	0.980955
Descend Shallow	Descend Stairs	0.0961675
Descend Shallow	Descend Steep	0.425956
Descend Shallow	Ascend Steep	0.828592
Flat	Ascend Stairs	0.184425
Flat	Descend Stairs	0.195075
Flat	Descend Steep	0.0358449
Flat	Ascend Steep	0.469162
Ascend Stairs	Descend Stairs	0.0985862
Ascend Stairs	Descend Steep	0.154116
Ascend Stairs	Ascend Steep	0.804013
Descend Stairs	Descend Steep	0.142435
Descend Stairs	Ascend Steep	0.134111
Descend Steep	Ascend Steep	0.0929971

## Sheet: stride_width
variable1	variable2	p.value
Ascend Shallow	Descend Shallow	0.928935
Ascend Shallow	Flat	0.50568
Ascend Shallow	Ascend Stairs	0.220994
Ascend Shallow	Descend Stairs	0.341029
Ascend Shallow	Descend Steep	0.34351
Ascend Shallow	Ascend Steep	0.883835
Descend Shallow	Flat	0.626689
Descend Shallow	Ascend Stairs	0.0756229
Descend Shallow	Descend Stairs	0.814184
Descend Shallow	Descend Steep	0.0499929
Descend Shallow	Ascend Steep	0.775336
Flat	Ascend Stairs	0.761787
Flat	Descend Stairs	0.414355
Flat	Descend Steep	0.627591
Flat	Ascend Steep	0.553696
Ascend Stairs	Descend Stairs	0.876021
Ascend Stairs	Descend Steep	0.476345
Ascend Stairs	Ascend Steep	0.967806
Descend Stairs	Descend Steep	0.392412
Descend Stairs	Ascend Steep	0.401668
Descend Steep	Ascend Steep	0.535524

## Sheet: stride_widthSD
variable1	variable2	p.value
Ascend Shallow	Descend Shallow	0.125406
Ascend Shallow	Flat	0.795664
Ascend Shallow	Ascend Stairs	0.0648547
Ascend Shallow	Descend Stairs	0.10162
Ascend Shallow	Descend Steep	0.247771
Ascend Shallow	Ascend Steep	0.768326
Descend Shallow	Flat	0.580923
Descend Shallow	Ascend Stairs	0.0275681
Descend Shallow	Descend Stairs	0.736857
Descend Shallow	Descend Steep	0.0574317
Descend Shallow	Ascend Steep	0.860735
Flat	Ascend Stairs	0.0658476
Flat	Descend Stairs	0.483286
Flat	Descend Steep	0.471668
Flat	Ascend Steep	0.577906
Ascend Stairs	Descend Stairs	0.6187
Ascend Stairs	Descend Steep	0.53504
Ascend Stairs	Ascend Steep	0.107305
Descend Stairs	Descend Steep	0.59999
Descend Stairs	Ascend Steep	0.816046
Descend Steep	Ascend Steep	0.563267

## Sheet: pitch_hs
variable1	variable2	p.value
Ascend Shallow	Descend Shallow	0.666767
Ascend Shallow	Flat	0.682889
Ascend Shallow	Ascend Stairs	0.493608
Ascend Shallow	Descend Stairs	0.617876
Ascend Shallow	Descend Steep	0.325943
Ascend Shallow	Ascend Steep	0.339896
Descend Shallow	Flat	0.838546
Descend Shallow	Ascend Stairs	0.490333
Descend Shallow	Descend Stairs	0.301951
Descend Shallow	Descend Steep	0.343266
Descend Shallow	Ascend Steep	0.0708306
Flat	Ascend Stairs	0.317587
Flat	Descend Stairs	0.774415
Flat	Descend Steep	0.115753
Flat	Ascend Steep	0.372883
Ascend Stairs	Descend Stairs	0.452332
Ascend Stairs	Descend Steep	0.264565
Ascend Stairs	Ascend Steep	0.614907
Descend Stairs	Descend Steep	0.500613
Descend Stairs	Ascend Steep	0.280754
Descend Steep	Ascend Steep	0.671167

[truncated: 3 more sheets: pitch_hsSD, yaw_mid, yaw_midSD]
