# Supplementary material for: Foot orientation and trajectory variability in locomotion: Effects of real-world terrain
Source: PLoS One. 2024 May 16;19(5):e0293691. doi: 10.1371/journal.pone.0293691 (PMC11098422; doi:10.1371/journal.pone.0293691)
Supplement: S6 File — (XLSX) [file pone.0293691.s006.xlsx]

## Sheet: stance_time
group1	group2	n1	statistic	df	p	p.adj	eff
Ascend Shallow	Descend Shallow	10	8	10	0.109	0.862	0.628542
Ascend Shallow	Flat	10	4	10	0.754	1	0.370679
Ascend Shallow	Ascend Stairs	10	3	10	0.344	1	0.49961
Ascend Shallow	Descend Stairs	10	3	10	0.344	1	0.370679
Ascend Shallow	Descend Steep	10	10	10	0.002	0.039	0.886405
Ascend Shallow	Ascend Steep	10	5	10	1	1	0.145048
Descend Shallow	Flat	10	3	10	0.344	1	0.660775
Descend Shallow	Ascend Stairs	10	2	10	0.109	0.862	0.564076
Descend Shallow	Descend Stairs	10	2	10	0.109	0.862	0.435144
Descend Shallow	Descend Steep	10	8	10	0.109	0.862	0.725241
Descend Shallow	Ascend Steep	10	3	10	0.344	1	0.467377
Flat	Ascend Stairs	10	2	10	0.109	0.862	0.49961
Flat	Descend Stairs	10	3	10	0.344	1	0.402911
Flat	Descend Steep	10	10	10	0.002	0.039	0.886405
Flat	Ascend Steep	10	6	10	0.754	1	0.0161165
Ascend Stairs	Descend Stairs	10	7	10	0.344	1	0.209514
Ascend Stairs	Descend Steep	10	8	10	0.109	0.862	0.725241
Ascend Stairs	Ascend Steep	10	6	10	0.754	1	0.370679
Descend Stairs	Descend Steep	10	8	10	0.109	0.862	0.531843
Descend Stairs	Ascend Steep	10	6	10	0.754	1	0.306213
Descend Steep	Ascend Steep	10	1	10	0.021	0.344	0.789707

## Sheet: stance_time_outlier_removed
group1	group2	n1	n2	statistic	df	p	p.adj	p.adj.signif	eff
Ascend Shallow	Descend Shallow	9	9	7	9	0.18	1	ns	0.572604
Ascend Shallow	Flat	9	9	4	9	1	1	ns	0.335664
Ascend Shallow	Ascend Stairs	9	9	2	9	0.18	1	ns	0.730564
Ascend Shallow	Descend Stairs	9	9	2	9	0.18	1	ns	0.651584
Ascend Shallow	Descend Steep	9	9	9	9	0.004	0.078	ns	0.888523
Ascend Shallow	Ascend Steep	9	9	4	9	1	1	ns	0.177705
Descend Shallow	Flat	9	9	3	9	0.508	1	ns	0.612094
Descend Shallow	Ascend Stairs	9	9	1	9	0.039	0.469	ns	0.770054
Descend Shallow	Descend Stairs	9	9	1	9	0.039	0.469	ns	0.730564
Descend Shallow	Descend Steep	9	9	7	9	0.18	1	ns	0.691074
Descend Shallow	Ascend Steep	9	9	3	9	0.508	1	ns	0.454134
Flat	Ascend Stairs	9	9	1	9	0.039	0.469	ns	0.770054
Flat	Descend Stairs	9	9	2	9	0.18	1	ns	0.691074
Flat	Descend Steep	9	9	9	9	0.004	0.078	ns	0.888523
Flat	Ascend Steep	9	9	5	9	1	1	ns	0.0592349
Ascend Stairs	Descend Stairs	9	9	6	9	0.508	1	ns	0.0592349
Ascend Stairs	Descend Steep	9	9	8	9	0.039	0.469	ns	0.849033
Ascend Stairs	Ascend Steep	9	9	6	9	0.508	1	ns	0.572604
Descend Stairs	Descend Steep	9	9	8	9	0.039	0.469	ns	0.809543
Descend Stairs	Ascend Steep	9	9	6	9	0.508	1	ns	0.572604
Descend Steep	Ascend Steep	9	9	1	9	0.039	0.469	ns	0.770054

## Sheet: stance_timeSD
group1	group2	n1	statistic	df	p	p.adj	eff
Ascend Shallow	Descend Shallow	10	7	10	0.344	1	0.177281
Ascend Shallow	Flat	10	4	10	0.754	1	0.0483494
Ascend Shallow	Ascend Stairs	10	4	10	0.754	1	0.112815
Ascend Shallow	Descend Stairs	10	1	10	0.021	0.408	0.854172
Ascend Shallow	Descend Steep	10	7	10	0.344	1	0.435144
Ascend Shallow	Ascend Steep	10	4	10	0.754	1	0.0483494
Descend Shallow	Flat	10	6	10	0.754	1	0.0161165
Descend Shallow	Ascend Stairs	10	4	10	0.754	1	0.177281
Descend Shallow	Descend Stairs	10	2	10	0.109	1	0.660775
Descend Shallow	Descend Steep	10	5	10	1	1	0.0805823
Descend Shallow	Ascend Steep	10	4	10	0.754	1	0.306213
Flat	Ascend Stairs	10	5	10	1	1	0.0805823
Flat	Descend Stairs	10	1	10	0.021	0.408	0.821939
Flat	Descend Steep	10	7	10	0.344	1	0.435144
Flat	Ascend Steep	10	5	10	1	1	0.145048
Ascend Stairs	Descend Stairs	10	1	10	0.021	0.408	0.789707
Ascend Stairs	Descend Steep	10	6	10	0.754	1	0.402911
Ascend Stairs	Ascend Steep	10	5	10	1	1	0.0483494
Descend Stairs	Descend Steep	10	8	10	0.109	1	0.789707
Descend Stairs	Ascend Steep	10	8	10	0.109	1	0.596309
Descend Steep	Ascend Steep	10	4	10	0.754	1	0.467377

## Sheet: stance_timeSD_outlier_removed
group1	group2	n1	n2	statistic	df	p	p.adj	p.adj.signif	eff
Ascend Shallow	Descend Shallow	9	9	7	9	0.18	1	ns	0.217195
Ascend Shallow	Flat	9	9	4	9	1	1	ns	0.0987248
Ascend Shallow	Ascend Stairs	9	9	4	9	1	1	ns	0.0592349
Ascend Shallow	Descend Stairs	9	9	1	9	0.039	0.665	ns	0.849033
Ascend Shallow	Descend Steep	9	9	7	9	0.18	1	ns	0.454134
Ascend Shallow	Ascend Steep	9	9	4	9	1	1	ns	0.019745
Descend Shallow	Flat	9	9	5	9	1	1	ns	0.019745
Descend Shallow	Ascend Stairs	9	9	3	9	0.508	1	ns	0.177705
Descend Shallow	Descend Stairs	9	9	2	9	0.18	1	ns	0.612094
Descend Shallow	Descend Steep	9	9	4	9	1	1	ns	0.0592349
Descend Shallow	Ascend Steep	9	9	4	9	1	1	ns	0.256685
Flat	Ascend Stairs	9	9	4	9	1	1	ns	0.138215
Flat	Descend Stairs	9	9	1	9	0.039	0.665	ns	0.809543
Flat	Descend Steep	9	9	6	9	0.508	1	ns	0.375154
Flat	Ascend Steep	9	9	5	9	1	1	ns	0.0987248
Ascend Stairs	Descend Stairs	9	9	1	9	0.039	0.665	ns	0.770054
Ascend Stairs	Descend Steep	9	9	6	9	0.508	1	ns	0.454134
Ascend Stairs	Ascend Steep	9	9	5	9	1	1	ns	0.138215
Descend Stairs	Descend Steep	9	9	7	9	0.18	1	ns	0.770054
Descend Stairs	Ascend Steep	9	9	7	9	0.18	1	ns	0.533114
Descend Steep	Ascend Steep	9	9	4	9	1	1	ns	0.414644

## Sheet: swing_time
group1	group2	n1	statistic	df	p	p.adj	eff
Ascend Shallow	Descend Shallow	10	8	10	0.109	0.754	0.725241
Ascend Shallow	Flat	10	6	10	0.754	0.754	0.241747
Ascend Shallow	Ascend Stairs	10	7	10	0.344	0.754	0.370679
Ascend Shallow	Descend Stairs	10	10	10	0.002	0.025	0.886405
Ascend Shallow	Descend Steep	10	10	10	0.002	0.025	0.886405
Ascend Shallow	Ascend Steep	10	4	10	0.754	0.754	0.370679
Descend Shallow	Flat	10	4	10	0.754	0.754	0.564076
Descend Shallow	Ascend Stairs	10	6	10	0.754	0.754	0.0483494
Descend Shallow	Descend Stairs	10	10	10	0.002	0.025	0.886405
Descend Shallow	Descend Steep	10	8	10	0.109	0.754	0.628542
Descend Shallow	Ascend Steep	10	2	10	0.109	0.754	0.789707
Flat	Ascend Stairs	10	7	10	0.344	0.754	0.338446
Flat	Descend Stairs	10	10	10	0.002	0.025	0.886405
Flat	Descend Steep	10	10	10	0.002	0.025	0.886405
Flat	Ascend Steep	10	4	10	0.754	0.754	0.467377
Ascend Stairs	Descend Stairs	10	10	10	0.002	0.025	0.886405
Ascend Stairs	Descend Steep	10	6	10	0.754	0.754	0.177281
Ascend Stairs	Ascend Steep	10	2	10	0.109	0.754	0.628542
Descend Stairs	Descend Steep	10	0	10	0.002	0.025	0.886405
Descend Stairs	Ascend Steep	10	0	10	0.002	0.025	0.886405
Descend Steep	Ascend Steep	10	0	10	0.002	0.025	0.886405

## Sheet: swing_time_outlier_removed
group1	group2	n1	n2	statistic	df	p	p.adj	p.adj.signif	eff
Ascend Shallow	Descend Shallow	9	9	8	9	0.039	0.43	ns	0.809543
Ascend Shallow	Flat	9	9	5	9	1	1	ns	0.217195
Ascend Shallow	Ascend Stairs	9	9	6	9	0.508	1	ns	0.256685
Ascend Shallow	Descend Stairs	9	9	9	9	0.004	0.051	ns	0.888523
Ascend Shallow	Descend Steep	9	9	9	9	0.004	0.051	ns	0.888523
Ascend Shallow	Ascend Steep	9	9	3	9	0.508	1	ns	0.493624
Descend Shallow	Flat	9	9	3	9	0.508	1	ns	0.651584
Descend Shallow	Ascend Stairs	9	9	5	9	1	1	ns	0.0987248
Descend Shallow	Descend Stairs	9	9	9	9	0.004	0.051	ns	0.888523
Descend Shallow	Descend Steep	9	9	7	9	0.18	0.847	ns	0.572604
Descend Shallow	Ascend Steep	9	9	1	9	0.039	0.43	ns	0.849033
Flat	Ascend Stairs	9	9	6	9	0.508	1	ns	0.256685
Flat	Descend Stairs	9	9	9	9	0.004	0.051	ns	0.888523
Flat	Descend Steep	9	9	9	9	0.004	0.051	ns	0.888523
Flat	Ascend Steep	9	9	3	9	0.508	1	ns	0.533114
Ascend Stairs	Descend Stairs	9	9	9	9	0.004	0.051	ns	0.888523
Ascend Stairs	Descend Steep	9	9	6	9	0.508	1	ns	0.296174
Ascend Stairs	Ascend Steep	9	9	2	9	0.18	0.847	ns	0.572604
Descend Stairs	Descend Steep	9	9	0	9	0.004	0.051	ns	0.888523
Descend Stairs	Ascend Steep	9	9	0	9	0.004	0.051	ns	0.888523
Descend Steep	Ascend Steep	9	9	0	9	0.004	0.051	ns	0.888523

## Sheet: swing_timeSD
group1	group2	n1	statistic	df	p	p.adj	eff
Ascend Shallow	Descend Shallow	10	5	10	1	1	0.112815
Ascend Shallow	Flat	10	9	10	0.021	0.43	0.628542
Ascend Shallow	Ascend Stairs	10	7	10	0.344	1	0.338446
Ascend Shallow	Descend Stairs	10	6	10	0.754	1	0.112815
Ascend Shallow	Descend Steep	10	9	10	0.021	0.43	0.725241
Ascend Shallow	Ascend Steep	10	7	10	0.344	1	0.241747
Descend Shallow	Flat	10	7	10	0.344	1	0.531843
Descend Shallow	Ascend Stairs	10	7	10	0.344	1	0.564076
Descend Shallow	Descend Stairs	10	7	10	0.344	1	0.177281
Descend Shallow	Descend Steep	10	8	10	0.109	0.969	0.789707
Descend Shallow	Ascend Steep	10	6	10	0.754	1	0.112815
Flat	Ascend Stairs	10	5	10	1	1	0.0805823
Flat	Descend Stairs	10	6	10	0.754	1	0.145048
Flat	Descend Steep	10	6	10	0.754	1	0.402911
Flat	Ascend Steep	10	4	10	0.754	1	0.27398
Ascend Stairs	Descend Stairs	10	2	10	0.109	0.969	0.370679
Ascend Stairs	Descend Steep	10	6	10	0.754	1	0.306213
Ascend Stairs	Ascend Steep	10	2	10	0.109	0.969	0.467377
Descend Stairs	Descend Steep	10	7	10	0.344	1	0.531843
Descend Stairs	Ascend Steep	10	3	10	0.344	1	0.145048
Descend Steep	Ascend Steep	10	2	10	0.109	0.969	0.628542

## Sheet: swing_timeSD_outlier_removed
group1	group2	n1	n2	statistic	df	p	p.adj	p.adj.signif	eff
Ascend Shallow	Descend Shallow	9	9	4	9	1	1	ns	0.177705
Ascend Shallow	Flat	9	9	8	9	0.039	0.587	ns	0.612094
Ascend Shallow	Ascend Stairs	9	9	6	9	0.508	1	ns	0.296174
Ascend Shallow	Descend Stairs	9	9	6	9	0.508	1	ns	0.335664
Ascend Shallow	Descend Steep	9	9	8	9	0.039	0.587	ns	0.730564
Ascend Shallow	Ascend Steep	9	9	7	9	0.18	1	ns	0.256685
Descend Shallow	Flat	9	9	7	9	0.18	1	ns	0.572604
Descend Shallow	Ascend Stairs	9	9	6	9	0.508	1	ns	0.612094
Descend Shallow	Descend Stairs	9	9	7	9	0.18	1	ns	0.414644
Descend Shallow	Descend Steep	9	9	8	9	0.039	0.587	ns	0.849033
Descend Shallow	Ascend Steep	9	9	6	9	0.508	1	ns	0.217195
Flat	Ascend Stairs	9	9	4	9	1	1	ns	0.0592349
Flat	Descend Stairs	9	9	6	9	0.508	1	ns	0.019745
Flat	Descend Steep	9	9	6	9	0.508	1	ns	0.493624
Flat	Ascend Steep	9	9	4	9	1	1	ns	0.256685
Ascend Stairs	Descend Stairs	9	9	2	9	0.18	1	ns	0.256685
Ascend Stairs	Descend Steep	9	9	6	9	0.508	1	ns	0.454134
Ascend Stairs	Ascend Steep	9	9	2	9	0.18	1	ns	0.454134
Descend Stairs	Descend Steep	9	9	6	9	0.508	1	ns	0.454134
Descend Stairs	Ascend Steep	9	9	2	9	0.18	1	ns	0.335664
Descend Steep	Ascend Steep	9	9	2	9	0.18	1	ns	0.651584

## Sheet: cadence
group1	group2	n1	statistic	df	p	p.adj	eff
Ascend Shallow	Descend Shallow	10	1	10	0.021	0.258	0.789707
Ascend Shallow	Flat	10	3	10	0.344	0.754	0.209514
Ascend Shallow	Ascend Stairs	10	3	10	0.344	0.754	0.628542
Ascend Shallow	Descend Stairs	10	0	10	0.002	0.025	0.886405
Ascend Shallow	Descend Steep	10	0	10	0.002	0.025	0.886405
Ascend Shallow	Ascend Steep	10	3	10	0.344	0.754	0.370679
Descend Shallow	Flat	10	8	10	0.109	0.545	0.467377
Descend Shallow	Ascend Stairs	10	2	10	0.109	0.545	0.49961
Descend Shallow	Descend Stairs	10	0	10	0.002	0.025	0.886405
Descend Shallow	Descend Steep	10	0	10	0.002	0.025	0.886405
Descend Shallow	Ascend Steep	10	6	10	0.754	0.754	0.145048
Flat	Ascend Stairs	10	3	10	0.344	0.754	0.660775
Flat	Descend Stairs	10	0	10	0.002	0.025	0.886405
Flat	Descend Steep	10	0	10	0.002	0.025	0.886405
Flat	Ascend Steep	10	3	10	0.344	0.754	0.338446
Ascend Stairs	Descend Stairs	10	0	10	0.002	0.025	0.886405
Ascend Stairs	Descend Steep	10	4	10	0.754	0.754	0.0805823
Ascend Stairs	Ascend Steep	10	8	10	0.109	0.545	0.660775
Descend Stairs	Descend Steep	10	8	10	0.109	0.545	0.693008
Descend Stairs	Ascend Steep	10	10	10	0.002	0.025	0.886405
Descend Steep	Ascend Steep	10	10	10	0.002	0.025	0.886405

## Sheet: cadence_outlier_removed
group1	group2	n1	n2	statistic	df	p	p.adj	p.adj.signif	eff
Ascend Shallow	Descend Shallow	9	9	1	9	0.039	0.432	ns	0.770054
Ascend Shallow	Flat	9	9	3	9	0.508	0.508	ns	0.138215
Ascend Shallow	Ascend Stairs	9	9	3	9	0.508	0.508	ns	0.572604
Ascend Shallow	Descend Stairs	9	9	0	9	0.004	0.051	ns	0.888523
Ascend Shallow	Descend Steep	9	9	0	9	0.004	0.051	ns	0.888523
Ascend Shallow	Ascend Steep	9	9	3	9	0.508	0.508	ns	0.296174
Descend Shallow	Flat	9	9	7	9	0.18	0.508	ns	0.454134
Descend Shallow	Ascend Stairs	9	9	2	9	0.18	0.508	ns	0.414644
Descend Shallow	Descend Stairs	9	9	0	9	0.004	0.051	ns	0.888523
Descend Shallow	Descend Steep	9	9	0	9	0.004	0.051	ns	0.888523
Descend Shallow	Ascend Steep	9	9	6	9	0.508	0.508	ns	0.296174
Flat	Ascend Stairs	9	9	3	9	0.508	0.508	ns	0.612094
Flat	Descend Stairs	9	9	0	9	0.004	0.051	ns	0.888523
Flat	Descend Steep	9	9	0	9	0.004	0.051	ns	0.888523
Flat	Ascend Steep	9	9	3	9	0.508	0.508	ns	0.217195
Ascend Stairs	Descend Stairs	9	9	0	9	0.004	0.051	ns	0.888523
Ascend Stairs	Descend Steep	9	9	3	9	0.508	0.508	ns	0.296174
Ascend Stairs	Ascend Steep	9	9	7	9	0.18	0.508	ns	0.612094
Descend Stairs	Descend Steep	9	9	7	9	0.18	0.508	ns	0.651584
Descend Stairs	Ascend Steep	9	9	9	9	0.004	0.051	ns	0.888523
Descend Steep	Ascend Steep	9	9	9	9	0.004	0.051	ns	0.888523

[truncated: 8 more sheets: stride_length, stride_lengthSD, stride_width, stride_widthSD, pitch_hs, pitch_hsSD, yaw_mid, yaw_midSD]
